# Supplementary material for: Pan-Genome Analyses of the Genus Cohnella and Proposal of the Novel Species Cohnella silvisoli sp. nov., Isolated from Forest Soil
Source: Microorganisms. 2023 Nov 8;11(11):2726. doi: 10.3390/microorganisms11112726 (PMC10672984; doi:10.3390/microorganisms11112726)
Supplement: Supplementary file 1 [file microorganisms-11-02726-s001.zip]

Archive with 1 entries (1 files):
- microorganisms-2607021-supplementary.pdf
